# Supplementary material for: The Downregulation of CRIF1 Exerts Antitumor Effects Partially via TP53-Induced Glycolysis and Apoptosis Regulator Induction in BT549 Breast Cancer Cells
Source: Cancers (Basel). 2024 Dec 5;16(23):4081. doi: 10.3390/cancers16234081 (PMC11639960; doi:10.3390/cancers16234081)
Supplement: Supplementary file 1 [file cancers-16-04081-s001.zip]

Archive with 1 entries (1 files):
- cancers-3292686-supplementary.pdf
